# Supplementary material for: Herpes Encephalitis as a Differential Diagnosis of Atypical Intracerebral Hemorrhage: A Case Series and Systematic Review
Source: Life (Basel). 2026 Jun 22;16(6):1035. doi: 10.3390/life16061035 (PMC13300976; doi:10.3390/life16061035)
Supplement: Supplementary file 1 [file life-16-01035-s001.zip]

Archive with 1 entries (1 files):
- life-4294482-supplementary.pdf
